# Supplementary material for: Default egocentrism: an MVPA approach to overlap in own and others’ socio-political attitudes
Source: Soc Cogn Affect Neurosci. 2023 May 27;18(1):nsad028. doi: 10.1093/scan/nsad028 (PMC10281243; doi:10.1093/scan/nsad028)
Supplement: nsad028_Supp [file nsad028_supp.zip]

Archive with 1 entries (1 files):
- scan-22-015-File010.docx
